# Supplementary material for: A Multi-Trait Association Analysis of Brain Disorders and Platelet Traits Identifies Novel Susceptibility Loci for Major Depression, Alzheimer’s and Parkinson’s Disease
Source: Cells. 2023 Jan 6;12(2):245. doi: 10.3390/cells12020245 (PMC9856280; doi:10.3390/cells12020245)
Supplement: Supplementary file 1 [file cells-12-00245-s001.zip]

Archive with 1 entries (1 files):
- cells-2086795-supplementary.pdf
